# Supplementary material for: Targeting Proliferating Tumor-Infiltrating Macrophages Facilitates Spatial Redistribution of CD8+ T Cells in Pancreatic Cancer
Source: Cancers (Basel). 2022 Mar 14;14(6):1474. doi: 10.3390/cancers14061474 (PMC8946118; doi:10.3390/cancers14061474)
Supplement: Supplementary file 1 [file cancers-14-01474-s001.zip]

Archive with 1 entries (1 files):
- cancers-1588172-supplementary.pdf
